# Supplementary material for: Helobdella blinni sp. n. (Hirudinida, Glossiphoniidae) a new species inhabiting Montezuma Well, Arizona, USA
Source: Zookeys. 2017 Mar 15;(661):137–55. doi: 10.3897/zookeys.661.9728 (PMC5539370; doi:10.3897/zookeys.661.9728)
Supplement: XML Treatment for Helobdella blinni [file zookeys.661.9728-treatment1.xml]

<!DOCTYPE tp:taxon-treatment
  PUBLIC "-//TaxonX//DTD Taxonomic Treatment Publishing DTD v0 20100105//EN" "tax-treatment-NSO.dtd">
<tp:taxon-treatment xmlns:tp="http://www.plazi.org/taxpub"><tp:treatment-meta><kwd-group><label>Taxon classification</label><kwd><named-content xmlns:xlink="http://www.w3.org/1999/xlink" content-type="kingdom">Animalia</named-content></kwd><kwd><named-content xmlns:xlink="http://www.w3.org/1999/xlink" content-type="order">Rhynchobdellida</named-content></kwd><kwd><named-content xmlns:xlink="http://www.w3.org/1999/xlink" content-type="family">Glossiphoniidae</named-content></kwd></kwd-group><mixed-citation publication-type="journal"><person-group><name><surname>Beresic-Perrins</surname><given-names>Rebecca K.</given-names></name><name><surname>Govedich</surname><given-names>Fredric R.</given-names></name><name><surname>Banister</surname><given-names>Kelsey</given-names></name><name><surname>Bonnie A. Bain</surname><given-names/></name><name><surname>Rose</surname><given-names>Devin</given-names></name><name><surname>Shuster</surname><given-names>Stephen M.</given-names></name></person-group><article-title>
          <italic><tp:taxon-name><tp:taxon-name-part taxon-name-part-type="genus">Helobdella</tp:taxon-name-part> <tp:taxon-name-part taxon-name-part-type="species">blinni</tp:taxon-name-part></tp:taxon-name></italic> sp. n. (<tp:taxon-name><tp:taxon-name-part taxon-name-part-type="class">Hirudinida</tp:taxon-name-part></tp:taxon-name>, <tp:taxon-name><tp:taxon-name-part taxon-name-part-type="family">Glossiphoniidae</tp:taxon-name-part></tp:taxon-name>) a new species inhabiting Montezuma Well, Arizona, USA</article-title><source>Zookeys</source><day>15</day><month>3</month><year>2017</year><volume>2017</volume><issue>661</issue><fpage>137</fpage><lpage>155</lpage><pub-id pub-id-type="doi">10.3897/zookeys.661.9728</pub-id></mixed-citation></tp:treatment-meta><tp:nomenclature><tp:taxon-name>
              <tp:taxon-name-part taxon-name-part-type="genus">Helobdella</tp:taxon-name-part>
              <tp:taxon-name-part taxon-name-part-type="species">blinni</tp:taxon-name-part>
              <object-id xmlns:xlink="http://www.w3.org/1999/xlink" content-type="zoobank" xlink:type="simple">http://zoobank.org/B1B3D234-BC3F-4126-BF25-52DA00BA7EB9</object-id>
            </tp:taxon-name><tp:taxon-status xmlns:xlink="http://www.w3.org/1999/xlink" xlink:type="simple">sp. n.</tp:taxon-status><xref ref-type="fig" rid="F2">Figs 2</xref><xref ref-type="fig" rid="F3">, 3</xref><xref ref-type="fig" rid="F4">, 4</xref></tp:nomenclature><tp:treatment-sec sec-type="type material" id="SECID0ECJBG"><title>Type materials.</title><p>
              <bold>Holotype.</bold> <abbrev xmlns:xlink="http://www.w3.org/1999/xlink" content-type="institution" xlink:title="National Museum of Natural History" id="ABBRID0EKJBG" xlink:type="simple">USNM</abbrev> 1186106 (Table <xref ref-type="table" rid="T2">2</xref>).</p><table-wrap id="T2" position="float" orientation="portrait"><label>Table 2.</label><caption><p>Holotype and paratype collection data and voucher numbers.</p></caption><table id="TID0ELEAI" rules="all"><tbody><tr><th rowspan="1" colspan="1">Family</th><th rowspan="1" colspan="1">Species</th><th rowspan="1" colspan="1">Collection data</th><th rowspan="1" colspan="1">Voucher #</th></tr><tr><td rowspan="1" colspan="1">
                      <tp:taxon-name><tp:taxon-name-part taxon-name-part-type="family">Glossiphoniidae</tp:taxon-name-part></tp:taxon-name>
                    </td><td rowspan="1" colspan="1">
              <italic><tp:taxon-name><tp:taxon-name-part taxon-name-part-type="genus">Helobdella</tp:taxon-name-part> <tp:taxon-name-part taxon-name-part-type="species">blinni</tp:taxon-name-part></tp:taxon-name></italic> sp. n.</td><td rowspan="1" colspan="1">USA: AZ: Yavapai Co., Montezuma Well <named-content xmlns:xlink="http://www.w3.org/1999/xlink" content-type="dwc:verbatimCoordinates" xlink:type="simple"><named-content content-type="geo-json" specific-use="{&#34;type&#34;:&#34;Point&#34;,&#34;coordinates&#34;:[-111.752200,34.649100]}" id="NCID0EMLBG" xlink:type="simple">34.6491°N, 111.7522°W</named-content></named-content> (DD), 10.VI.2010, aquatic system, under rocks, RK Beresic-Perrins, Holotype (<abbrev xmlns:xlink="http://www.w3.org/1999/xlink" content-type="institution" xlink:title="National Museum of Natural History" id="ABBRID0ERLBG" xlink:type="simple">USNM</abbrev>)</td><td rowspan="1" colspan="1">1186106</td></tr><tr><td rowspan="14" colspan="1">
                      <tp:taxon-name><tp:taxon-name-part taxon-name-part-type="family">Glossiphoniidae</tp:taxon-name-part></tp:taxon-name>
                    </td><td rowspan="14" colspan="1">
              <italic><tp:taxon-name><tp:taxon-name-part taxon-name-part-type="genus">Helobdella</tp:taxon-name-part> <tp:taxon-name-part taxon-name-part-type="species">blinni</tp:taxon-name-part></tp:taxon-name></italic> sp. n.</td><td rowspan="14" colspan="1">(14 specimens) USA: AZ Yavapai Co., Montezuma Well <named-content xmlns:xlink="http://www.w3.org/1999/xlink" content-type="dwc:verbatimCoordinates" xlink:type="simple"><named-content content-type="geo-json" specific-use="{&#34;type&#34;:&#34;Point&#34;,&#34;coordinates&#34;:[-111.752200,34.649100]}" id="NCID0EZMBG" xlink:type="simple">34.6491°N, 111.7522°W</named-content></named-content> (DD), 10.VI.2010, aquatic system, under rocks, RK Beresic-Perrins, Paratypes (<abbrev xmlns:xlink="http://www.w3.org/1999/xlink" content-type="institution" xlink:title="National Museum of Natural History" id="ABBRID0E5MBG" xlink:type="simple">USNM</abbrev>)</td><td rowspan="1" colspan="1">1186107</td></tr><tr><td rowspan="1" colspan="1">1186108</td></tr><tr><td rowspan="1" colspan="1">1186109</td></tr><tr><td rowspan="1" colspan="1">1186110</td></tr><tr><td rowspan="1" colspan="1">1186111</td></tr><tr><td rowspan="1" colspan="1">1186112</td></tr><tr><td rowspan="1" colspan="1">1186113</td></tr><tr><td rowspan="1" colspan="1">1186114</td></tr><tr><td rowspan="1" colspan="1">1186115</td></tr><tr><td rowspan="1" colspan="1">1186116</td></tr><tr><td rowspan="1" colspan="1">1186117</td></tr><tr><td rowspan="1" colspan="1">1186118</td></tr><tr><td rowspan="1" colspan="1">1186119</td></tr><tr><td rowspan="1" colspan="1">1186120</td></tr></tbody></table></table-wrap></tp:treatment-sec><tp:treatment-sec sec-type="material" id="SECID0E1OBG"><title>Additional materials.</title><p>
              <bold>Paratypes</bold>. (14 specimens) (<abbrev xmlns:xlink="http://www.w3.org/1999/xlink" content-type="institution" xlink:title="National Museum of Natural History" id="ABBRID0ECPBG" xlink:type="simple">USNM</abbrev> 1186107, 1186108, 1186109, 1186110, 1186111, 1186112, 1186113, 1186114, 1186115, 1186116, 1186117, 1186118, 1186119, 1186120) (Table <xref ref-type="table" rid="T2">2</xref>)</p></tp:treatment-sec><tp:treatment-sec sec-type="type locality" id="SECID0ELPBG"><title>Type locality.</title><p>USA, Arizona: Yavapai County, Montezuma Well (<named-content xmlns:xlink="http://www.w3.org/1999/xlink" content-type="dwc:verbatimCoordinates" xlink:type="simple"><named-content content-type="geo-json" specific-use="{&#34;type&#34;:&#34;Point&#34;,&#34;coordinates&#34;:[-111.752200,34.649100]}" id="NCID0EUPBG" xlink:type="simple">34.6491°N, 111.7522°W</named-content></named-content> (DD)), aquatic system, under rocks, 10 June 2012, R.K. Beresic-Perrins.</p></tp:treatment-sec><tp:treatment-sec sec-type="etymology" id="SECID0EZPBG"><title>Etymology.</title><p>We have named this new species, <italic><tp:taxon-name><tp:taxon-name-part taxon-name-part-type="genus">Helobdella</tp:taxon-name-part> <tp:taxon-name-part taxon-name-part-type="species">blinni</tp:taxon-name-part></tp:taxon-name></italic> in honor of Dr. Dean W. Blinn for his dedication to natural history research at Montezuma Well. For over 20 years at Northern Arizona University, Dr. Blinn studied a wide range of organisms and their interactions at Montezuma Well including predator-prey interactions between <italic><tp:taxon-name><tp:taxon-name-part taxon-name-part-type="genus">Motobdella</tp:taxon-name-part> <tp:taxon-name-part taxon-name-part-type="species">montezuma</tp:taxon-name-part></tp:taxon-name></italic> and the endemic amphipod, <italic><tp:taxon-name><tp:taxon-name-part taxon-name-part-type="genus">Hyalella</tp:taxon-name-part> <tp:taxon-name-part taxon-name-part-type="species">montezuma</tp:taxon-name-part></tp:taxon-name></italic> Cole &amp; Watkins, 1977.</p></tp:treatment-sec><tp:treatment-sec sec-type="description" id="SECID0EARBG"><title>Description.</title><p>
              <bold>External morphology.</bold> Length of specimens 11 to 22 mm (mean + SE 16.6 + 3.2 N=24) and width 3 to 8 mm (5.7 + 1.1 N=28) (Table <xref ref-type="table" rid="T3">3</xref>, Figs <xref ref-type="fig" rid="F2">2</xref>, <xref ref-type="fig" rid="F3">3</xref>). <!--PageBreak-->Individual color ranges from translucent with brown spots to dark brown (Fig. <xref ref-type="fig" rid="F4">4</xref>). No dorsal papillae; one pair of eyes located at somite II (0.07 + 0.02 mm diameter, N = 11), distance between eyes 0.1 to 0.03 mm apart (N = 13). A scallop-shaped <!--PageBreak-->nuchal scute is present on the dorsal side, length 0.293 to 0.432 mm (0.335 + 0.05 N=9) and width 0.27 to 0.386 mm (0.32 + 0.04 N=9). One annulus separates the female and male gonopores. The caudal sucker diameter averages 1.6 + 0.3 mm (N = 27). The eggs (diameter 0.5 + 0.15 mm, N = 28) are laid on the ventral side of the parent in soft-walled transparent cocoons (7–11 eggs per cocoon, N = 7). The mouth is located subterminally in the oral sucker (Figs <xref ref-type="fig" rid="F2">2</xref>, <xref ref-type="fig" rid="F3">3</xref>).</p><!--PageBreak--><p>
              <bold>Internal morphology.</bold> Average oral sucker diameter is 0.7 + 0.19 mm (N = 15), proboscis length is 3.5 + 1.1 mm (N = 17) (Table <xref ref-type="table" rid="T3">3</xref>). Diffuse salivary glands are located near the anterior of the first pair of crop caecae. There are five pairs of smooth crop caecae and one lobed pair of posteriorly directed post caecae. Six pairs of compact testisacs are located in between each of the crop caecae. The intestine contains four pairs of caecae, with the first two pairs anteriorly directed and the other two pairs posteriorly directed. The intestine leads into an unraised anus located two annuli from the caudal sucker (Figure <xref ref-type="fig" rid="F3">3</xref>).</p><p>
              <bold>Development and growth.</bold> This species breeds year-round with peaks in spring and fall. Our specimens had an average of 7 to 11 white eggs (diameter 0.5 + 0.15 mm, N = 7) fixed to their ventral surface. Laboratory collections (2007–10) of <italic><tp:taxon-name><tp:taxon-name-part taxon-name-part-type="genus">Helobdella</tp:taxon-name-part> <tp:taxon-name-part taxon-name-part-type="species">blinni</tp:taxon-name-part></tp:taxon-name></italic> documented the eggs hatching 1 to 2 weeks after ovipositing (<xref ref-type="bibr" rid="B3">Beresic-Perrins 2010</xref>). Once hatched, the young attach to the ventral surface of the parent, allowing the parent to hunt for food and feed the young, occasionally feeding along with them. Prey consists of oligochaetes and other invertebrates. The average number of young per <!--PageBreak-->adult is 7 + 3.3 (N = 97) ranging from 1 to 14 offspring. The young remain attached to the parent for an additional four to five weeks after hatching. Once the juveniles leave the parent, they tend to aggregate together on rocks (<xref ref-type="bibr" rid="B3">Beresic-Perrins 2010</xref>).</p><fig id="F2" position="float" orientation="portrait"><label>Figure 2.</label><caption><p>Internal and external morphology of <italic><tp:taxon-name><tp:taxon-name-part taxon-name-part-type="genus">Helobdella</tp:taxon-name-part> <tp:taxon-name-part taxon-name-part-type="species">blinni</tp:taxon-name-part></tp:taxon-name></italic> sp. n. <bold>A</bold> dorsal view of the eyes and extended proboscis <bold>B</bold> crop and post caecae <bold>C</bold> testisacs <bold>D</bold> ventral view of internal eggs which have not been oviposited yet <bold>E</bold> ventral view of white eggs that have been oviposited <bold>F</bold> ventral view of attached and detached offspring.</p></caption><graphic xmlns:xlink="http://www.w3.org/1999/xlink" xlink:href="zookeys-661-137-g002.jpg" position="float" orientation="portrait" xlink:type="simple" id="oo_126929.jpg"/></fig><fig id="F3" position="float" orientation="portrait"><label>Figure 3.</label><caption><p>Diagram of the external and internal morphology of <italic><tp:taxon-name><tp:taxon-name-part taxon-name-part-type="genus">Helobdella</tp:taxon-name-part> <tp:taxon-name-part taxon-name-part-type="species">blinni</tp:taxon-name-part></tp:taxon-name></italic> sp. n. (drawn by Rebecca Beresic-Perrins and Fredric Govedich).</p></caption><graphic xmlns:xlink="http://www.w3.org/1999/xlink" xlink:href="zookeys-661-137-g003.jpg" position="float" orientation="portrait" xlink:type="simple" id="oo_126930.jpg"/></fig><table-wrap id="T3" position="float" orientation="portrait"><label>Table 3.</label><caption><p>Morphological measurements of <italic><tp:taxon-name><tp:taxon-name-part taxon-name-part-type="genus">Helobdella</tp:taxon-name-part> <tp:taxon-name-part taxon-name-part-type="species">blinni</tp:taxon-name-part></tp:taxon-name></italic> sp. n.</p></caption><table id="TID0E3KAI" rules="all"><tbody><tr><th rowspan="1" colspan="1">Trait</th><th rowspan="1" colspan="1">Ave</th><th rowspan="1" colspan="1">SE</th><th rowspan="1" colspan="1">Min</th><th rowspan="1" colspan="1">Max</th><th rowspan="1" colspan="1">N</th></tr><tr><td rowspan="1" colspan="1">body length relaxed (mm)</td><td rowspan="1" colspan="1">16.6</td><td rowspan="1" colspan="1">3.18</td><td rowspan="1" colspan="1">11.3</td><td rowspan="1" colspan="1">22.5</td><td rowspan="1" colspan="1">24</td></tr><tr><td rowspan="1" colspan="1">body width relaxed (mm)</td><td rowspan="1" colspan="1">5.7</td><td rowspan="1" colspan="1">1.15</td><td rowspan="1" colspan="1">3.1</td><td rowspan="1" colspan="1">8.0</td><td rowspan="1" colspan="1">28</td></tr><tr><td rowspan="1" colspan="1">caudal diameter (mm)</td><td rowspan="1" colspan="1">1.7</td><td rowspan="1" colspan="1">0.3</td><td rowspan="1" colspan="1">1.0</td><td rowspan="1" colspan="1">2.3</td><td rowspan="1" colspan="1">27</td></tr><tr><td rowspan="1" colspan="1">egg diameter (mm)</td><td rowspan="1" colspan="1">0.5</td><td rowspan="1" colspan="1">0.15</td><td rowspan="1" colspan="1">0.2</td><td rowspan="1" colspan="1">0.7</td><td rowspan="1" colspan="1">28</td></tr><tr><td rowspan="1" colspan="1">gonopore separation (mm)</td><td rowspan="1" colspan="1">0.1</td><td rowspan="1" colspan="1">0.08</td><td rowspan="1" colspan="1">0.1</td><td rowspan="1" colspan="1">0.3</td><td rowspan="1" colspan="1">13</td></tr><tr><td rowspan="1" colspan="1">nuchal scute length (mm)</td><td rowspan="1" colspan="1">0.335</td><td rowspan="1" colspan="1">0.05</td><td rowspan="1" colspan="1">0.284</td><td rowspan="1" colspan="1">0.432</td><td rowspan="1" colspan="1">9</td></tr><tr><td rowspan="1" colspan="1">nuchal scute width (mm)</td><td rowspan="1" colspan="1">0.32</td><td rowspan="1" colspan="1">0.04</td><td rowspan="1" colspan="1">0.27</td><td rowspan="1" colspan="1">0.386</td><td rowspan="1" colspan="1">9</td></tr><tr><td rowspan="1" colspan="1">proboscis length (mm)</td><td rowspan="1" colspan="1">3.5</td><td rowspan="1" colspan="1">1.10</td><td rowspan="1" colspan="1">2.0</td><td rowspan="1" colspan="1">6.2</td><td rowspan="1" colspan="1">17</td></tr><tr><td rowspan="1" colspan="1">oral sucker diameter (mm)</td><td rowspan="1" colspan="1">0.7</td><td rowspan="1" colspan="1">0.19</td><td rowspan="1" colspan="1">0.4</td><td rowspan="1" colspan="1">1.0</td><td rowspan="1" colspan="1">15</td></tr><tr><td rowspan="1" colspan="1">progeny length (mm)</td><td rowspan="1" colspan="1">3.6</td><td rowspan="1" colspan="1">1.68</td><td rowspan="1" colspan="1">1.6</td><td rowspan="1" colspan="1">6.6</td><td rowspan="1" colspan="1">18</td></tr><tr><td rowspan="1" colspan="1">progeny width (mm)</td><td rowspan="1" colspan="1">1.5</td><td rowspan="1" colspan="1">0.8</td><td rowspan="1" colspan="1">0.7</td><td rowspan="1" colspan="1">2.9</td><td rowspan="1" colspan="1">18</td></tr><tr><td rowspan="1" colspan="1"># eggs</td><td rowspan="1" colspan="1">10.0</td><td rowspan="1" colspan="1">2.73</td><td rowspan="1" colspan="1">7.0</td><td rowspan="1" colspan="1">16.0</td><td rowspan="1" colspan="1">7</td></tr><tr><td rowspan="1" colspan="1"># progeny</td><td rowspan="1" colspan="1">7.2</td><td rowspan="1" colspan="1">3.35</td><td rowspan="1" colspan="1">1.0</td><td rowspan="1" colspan="1">14.0</td><td rowspan="1" colspan="1">97</td></tr><tr><td rowspan="1" colspan="1">eye diameter (mm)</td><td rowspan="1" colspan="1">0.1</td><td rowspan="1" colspan="1">0.02</td><td rowspan="1" colspan="1">0.0</td><td rowspan="1" colspan="1">0.1</td><td rowspan="1" colspan="1">11</td></tr><tr><td rowspan="1" colspan="1">eye distance (mm)</td><td rowspan="1" colspan="1">0.1</td><td rowspan="1" colspan="1">0.04</td><td rowspan="1" colspan="1">0.0</td><td rowspan="1" colspan="1">0.2</td><td rowspan="1" colspan="1">13</td></tr></tbody></table></table-wrap><fig id="F4" position="float" orientation="portrait"><label>Figure 4.</label><caption><p>Typical pigmentation of <italic><tp:taxon-name><tp:taxon-name-part taxon-name-part-type="genus">Helobdella</tp:taxon-name-part> <tp:taxon-name-part taxon-name-part-type="species">blinni</tp:taxon-name-part></tp:taxon-name></italic> sp. n.</p></caption><graphic xmlns:xlink="http://www.w3.org/1999/xlink" xlink:href="zookeys-661-137-g004.jpg" position="float" orientation="portrait" xlink:type="simple" id="oo_126931.jpg"/></fig></tp:treatment-sec><ref-list><ref id="B3"><mixed-citation xmlns:xlink="http://www.w3.org/1999/xlink" xlink:type="simple">
          <person-group><name name-style="western"><surname>Beresic-Perrins</surname><given-names>RK</given-names></name></person-group> (<year>2010</year>) The life-history and parental care in an Arizona population of <italic><tp:taxon-name><tp:taxon-name-part taxon-name-part-type="genus">Helobdella</tp:taxon-name-part> <tp:taxon-name-part taxon-name-part-type="species">stagnalis</tp:taxon-name-part></tp:taxon-name></italic> (<tp:taxon-name><tp:taxon-name-part taxon-name-part-type="subclass">Hirudinea</tp:taxon-name-part></tp:taxon-name>: <tp:taxon-name><tp:taxon-name-part taxon-name-part-type="family">Glossiphoniidae</tp:taxon-name-part></tp:taxon-name>). Master’s thesis, Flagstaff, Arizona: Northern Arizona University.</mixed-citation></ref></ref-list></tp:taxon-treatment>
